# Supplementary material for: A cross-species co-functional gene network underlying leaf senescence
Source: Hortic Res. 2022 Nov 10;10(1):uhac251. doi: 10.1093/hr/uhac251 (PMC9832971; doi:10.1093/hr/uhac251)
Supplement: Web_Material_uhac251 [file web_material_uhac251.zip]

Archive with 1 entries (1 files):
- Supplementary Tables.xlsb
